# Supplementary material for: Optimization and Development of Selective Histone Deacetylase Inhibitor (MPT0B291)-Loaded Albumin Nanoparticles for Anticancer Therapy
Source: Pharmaceutics. 2021 Oct 19;13(10):1728. doi: 10.3390/pharmaceutics13101728 (PMC8541575; doi:10.3390/pharmaceutics13101728)
Supplement: Supplementary file 1 [file pharmaceutics-13-01728-s001.zip]

Archive with 1 entries (1 files):
- pharmaceutics-1398193 - supplementary.pdf
